# Supplementary material for: Bypassing Emergency Service: Decoding the Drivers of Self-Referral During Acute Myocardial Infarction on Rural Areas in Sachsen-Anhalt, Germany
Source: Healthcare (Basel). 2024 Nov 9;12(22):2234. doi: 10.3390/healthcare12222234 (PMC11593902; doi:10.3390/healthcare12222234)
Supplement: Supplementary file 1 [file healthcare-12-02234-s001.zip]

Archive with 1 entries (1 files):
- healthcare-3175830-supplementary.pdf
